# Supplementary material for: Removing unwanted variation with CytofRUV to integrate multiple CyTOF datasets
Source: eLife. 2020 Sep 7;9:e59630. doi: 10.7554/eLife.59630 (PMC7500954; doi:10.7554/eLife.59630)
Supplement: Supplementary file 1. — CytofRUV_preprocessing_dataset.R is the script that was used to generate the preprocessing on the dataset: data concatenation, normalisation and debarcoding are done using the R Catalyst package merging the two batches (RUV_1B and RUV3B) when applying the Finck normalisation. CytofRUV_Figures.R was used to generate the figures described in this manuscript and uses the CytofRUV R package with the Metadata.xlsx and Panel.xlsx files. The package is available at: www.github.com/mtrussart/CytofRUV. Installation and R code usage instructions for both the R package and the R-Shiny application can be found on the GitHub page. [file elife-59630-supp1.zip]

Archive with 15 entries (12 files):
- Supp/
- Supp/all_files.txt
- Supp/CytofRUV_Figures.R
- __MACOSX/
- __MACOSX/Supp/
- __MACOSX/Supp/._CytofRUV_Figures.R
- Supp/CytofRUV_preprocessing_dataset.R
- __MACOSX/Supp/._CytofRUV_preprocessing_dataset.R
- Supp/Metadata.xlsx
- __MACOSX/Supp/._Metadata.xlsx
- Supp/Panel.xlsx
- __MACOSX/Supp/._Panel.xlsx
- Supp/.Rapp.history
- Supp/README.txt
- __MACOSX/Supp/._README.txt
