# Supplementary material for: Removing unwanted variation with CytofRUV to integrate multiple CyTOF datasets
Source: eLife. 2020 Sep 7;9:e59630. doi: 10.7554/eLife.59630 (PMC7500954; doi:10.7554/eLife.59630)
Supplement: Supplementary file 1. — CytofRUV_preprocessing_dataset.R is the script that was used to generate the preprocessing on the dataset: data concatenation, normalisation and debarcoding are done using the R Catalyst package merging the two batches (RUV_1B and RUV3B) when applying the Finck normalisation. CytofRUV_Figures.R was used to generate the figures described in this manuscript and uses the CytofRUV R package with the Metadata.xlsx and Panel.xlsx files. The package is available at: www.github.com/mtrussart/CytofRUV. Installation and R code usage instructions for both the R package and the R-Shiny application can be found on the GitHub page. [file elife-59630-supp1.zip › Supp/all_files.txt]

190912_RUV_1B_01.FCS
190912_RUV_1B_02.FCS
190912_RUV_1B_03.FCS
190912_RUV_1B_04.FCS
190912_RUV_1B_05.FCS
190912_RUV_1B_06.FCS
190912_RUV_1B_07.FCS
190912_RUV_1B_08.FCS
190912_RUV_1B_09.FCS
190912_RUV_1B_10.FCS
190912_RUV_1B_11.FCS
190912_RUV_1B_12.FCS
200123_RUV3B_01.FCS
200123_RUV3B_02.FCS
200123_RUV3B_03.FCS
200123_RUV3B_04.FCS
200123_RUV3B_05.FCS
200123_RUV3B_06.FCS
200123_RUV3B_07.FCS
200123_RUV3B_08.FCS
200123_RUV3B_09.FCS
200123_RUV3B_10.FCS
200123_RUV3B_11.FCS
200123_RUV3B_12.FCS
