# Supplementary material for: Removing unwanted variation with CytofRUV to integrate multiple CyTOF datasets
Source: eLife. 2020 Sep 7;9:e59630. doi: 10.7554/eLife.59630 (PMC7500954; doi:10.7554/eLife.59630)
Supplement: Supplementary file 1. — CytofRUV_preprocessing_dataset.R is the script that was used to generate the preprocessing on the dataset: data concatenation, normalisation and debarcoding are done using the R Catalyst package merging the two batches (RUV_1B and RUV3B) when applying the Finck normalisation. CytofRUV_Figures.R was used to generate the figures described in this manuscript and uses the CytofRUV R package with the Metadata.xlsx and Panel.xlsx files. The package is available at: www.github.com/mtrussart/CytofRUV. Installation and R code usage instructions for both the R package and the R-Shiny application can be found on the GitHub page. [file elife-59630-supp1.zip › Supp/Metadata.xlsx]

## Sheet: Sheet1
file_name	sample_id	condition	patient_id	batch
A1.fcs	HC1_B1	HC	HC1	1
A2.fcs	HC2_B1	HC	HC2	1
A3.fcs	HC3_B1	HC	HC3	1
A4.fcs	HC4_B1	HC	HC4	1
A5.fcs	HC5_B1	HC	HC5	1
B1.fcs	HC6_B1	HC	HC6	1
B2.fcs	HC7_B1	HC	HC7	1
B3.fcs	HC8_B1	HC	HC8	1
B4.fcs	HC9_B1	HC	HC9	1
B5.fcs	CLL1_B1	CLL	CLL1	1
C1.fcs	CLL2_B1	CLL	CLL2	1
C2.fcs	CLL3_B1	CLL	CLL3	1
Run3_A1.fcs	HC1_B2	HC	HC1	2
Run3_A2.fcs	HC2_B2	HC	HC2	2
Run3_A3.fcs	HC3_B2	HC	HC3	2
Run3_A4.fcs	HC4_B2	HC	HC4	2
Run3_A5.fcs	HC5_B2	HC	HC5	2
Run3_B1.fcs	HC6_B2	HC	HC6	2
Run3_B2.fcs	HC7_B2	HC	HC7	2
Run3_B3.fcs	HC8_B2	HC	HC8	2
Run3_B4.fcs	HC9_B2	HC	HC9	2
Run3_B5.fcs	CLL1_B2	CLL	CLL1	2
Run3_C1.fcs	CLL2_B2	CLL	CLL2	2
Run3_C2.fcs	CLL3_B2	CLL	CLL3	2
